# Supplementary material for: Prolonged grief disorder symptomology in three African countries: A network analysis and comparison
Source: Glob Ment Health (Camb). 2024 Apr 29;11:e57. doi: 10.1017/gmh.2024.54 (PMC11094551; doi:10.1017/gmh.2024.54)
Supplement: Robinson et al. supplementary material [file S2054425124000542sup001.zip]

Archive with 1 entries (1 files):
- S2054425124000542sup001.html
